# Supplementary material for: Hemophagocytic Lymphohistiocytosis Associated with Immunological Checkpoint Inhibitors: A Pharmacovigilance Study
Source: J Clin Med. 2023 Mar 2;12(5):1985. doi: 10.3390/jcm12051985 (PMC10004618; doi:10.3390/jcm12051985)
Supplement: Supplementary file 1 [file jcm-12-01985-s001.zip]

Archive with 1 entries (1 files):
- jcm-2211756-supplementary.pdf
